# Supplementary material for: Identification and Engineering of Transporters for Efficient Melatonin Production in Escherichia coli
Source: Front Microbiol. 2022 Jun 20;13:880847. doi: 10.3389/fmicb.2022.880847 (PMC9251470; doi:10.3389/fmicb.2022.880847)
Supplement: Supplementary file 1 [file Table_1.XLSX]

## Sheet: this work all
Gene name	consensus	Predicted function
yaaJ	b0007	predicted transporter
caiT	b0040	predicted transporter
yaaU	b0045	predicted transporter
kefC	b0047	potassium:proton antiporter
thiQ	b0066	thiamin transporter subunit
thiP	b0067	fused subunits of thiamin transporter
setA	b0070	broad specificity sugar efflux system
hofC	b0106	assembly protein in type IV pilin biogenesis, transmembrane protein
aroP	b0112	aromatic amino acid transporter
yadG	b0127	predicted transporter subunit
yadH	b0128	predicted transporter subunit
yadI	b0129	predicted PTS Enzyme IIA
clcA	b0155	chloride channel, voltage-gated
yadS	b0157	conserved inner membrane protein
btuF	b0158	vitamin B12 transporter subunit
metQ	b0197	DL-methionine transporter subunit
metI	b0198	DL-methionine transporter subunit
metN	b0199	DL-methionine transporter subunit
betT	b0314	choline transporter of high affinity
yahN	b0328	neutral amino-acid efflux system
codB	b0336	cytosine transporter
cynX	b0341	predicted cyanate transporter
lacY	b0343	lactose/galactose transporter
mhpT	b0353	predicted 3-hydroxyphenylpropionic transporter
araJ	b0396	predicted transporter
phoR	b0400	sensory histidine kinase in two-component regulatory system with PhoB
brnQ	b0401	predicted branched chain amino acid transporter LIV-II
proY	b0402	predicted cryptic proline transporter
secD	b0408	SecYEG protein translocase auxillary subunit
yajR	b0427	predicted transporter
ampG	b0433	muropeptide transporter
mdlA	b0448	fused predicted multidrug transporter subunits
mdlB	b0449	fused predicted multidrug transporter subunits
amtB	b0451	ammonium transporter
acrB	b0462	multidrug efflux system protein
ybaL	b0478	predicted transporter with NAD(P)-binding Rossmann-fold domain
fsr	b0479	predicted fosmidomycin efflux system
copA	b0484	copper transporter
ybaT	b0486	predicted transporter
ybbA	b0495	predicted transporter subunit
ybbP	b0496	predicted inner membrane protein
ybbW	b0511	predicted allantoin transporter
ybbY	b0513	predicted uracil/xanthine transporter
cusA	b0575	copper/silver efflux system, membrane component
pheP	b0576	phenylalanine transporter
fepC	b0588	iron-enterobactin transporter subunit
fepG	b0589	iron-enterobactin transporter subunit
fepD	b0590	iron-enterobactin transporter subunit
fepB	b0592	iron-enterobactin transporter subunit
citT	b0612	citrate:succinate antiporter
dcuC	b0621	anaerobic C4-dicarboxylate transport
gltL	b0652	glutamate and aspartate transporter subunit
gltK	b0653	glutamate and aspartate transporter subunit
gltJ	b0654	glutamate and aspartate transporter subunit
gltI	b0655	glutamate and aspartate transporter subunit
nagE	b0679	fused N-acetyl glucosamine specific PTS enzyme IICBA components
potE	b0692	putrescine/proton symporter; putrescine/ornithine antiporter
kdpD	b0695	fused sensory histidine kinase in two-component regulatory system with KdpE
kdpC	b0696	potassium translocating ATPase, subunit C
kdpB	b0697	potassium translocating ATPase, subunit B
kdpA	b0698	potassium translocating ATPase, subunit A
mngA	b0731	fused 2-O-a-mannosyl-D-glycerate specific PTS enzyme IIABC components
tolQ	b0737	membrane spanning protein in TolA-TolQ-TolR complex
tolR	b0738	membrane spanning protein in TolA-TolQ-TolR complex
zitB	b0752	zinc efflux system
modF	b0760	fused subunits of molybdate transporter
modA	b0763	molybdate transporter subunit
modB	b0764	molybdate transporter subunit
modC	b0765	molybdate transporter subunit
ybhI	b0770	predicted transporter
ybhN	b0788	conserved inner membrane protein
ybhR	b0792	predicted transporter subunit
ybhS	b0793	predicted transporter subunit
ybhF	b0794	fused predicted transporter subunits
ybhG	b0795	predicted membrane fusion protein (MFP) component of efflux pump, membrane anchor
ybiO	b0808	predicted mechanosensitive channel
glnQ	b0809	glutamine transporter subunit
glnP	b0810	glutamine transporter subunit
glnH	b0811	glutamine transporter subunit
rhtA	b0813	threonine and homoserine efflux system
ybiR	b0818	predicted transporter
ybiT	b0820	fused predicted transporter subunits
ybjJ	b0845	predicted transporter
ybjL	b0847	predicted transporter
potF	b0854	putrescine transporter subunit
potG	b0855	putrescine transporter subunit
potH	b0856	putrescine transporter subunit
potI	b0857	putrescine transporter subunit
artJ	b0860	arginine transporter subunit
artM	b0861	arginine transporter subunit
artQ	b0862	arginine transporter subunit
artI	b0863	arginine transporter subunit
artP	b0864	arginine transporter subunit
aqpZ	b0875	aquaporin
macB	b0879	fused macrolide transporter subunits
cydC	b0886	fused cysteine transporter subunits
cydD	b0887	fused cysteine transporter subunits
ycaD	b0898	predicted transporter
ycaM	b0899	predicted transporter
focA	b0904	formate transporter
msbA	b0914	fused lipid transporter subunits; membrane component and ATP-binding component of ABC superfamily
ssuB	b0933	alkanesulfonate transporter subunit
ssuC	b0934	alkanesulfonate transporter subunit
ssuA	b0936	alkanesulfonate transporter subunit
uup	b0949	fused predicted transporter subunits
yccS	b0960	predicted inner membrane protein
torT	b0994	periplasmic sensory protein associated with the TorRS two-component regulatory system
putP	b1015	proline:sodium symporter
mdtG	b1053	predicted drug efflux system
mdtH	b1065	predicted drug efflux system
ptsG	b1101	fused glucose-specific PTS enzyme IIBC components
lolC	b1116	outer membrane-specific lipoprotein transporter subunit
lolD	b1117	outer membrane-specific lipoprotein transporter subunit
lolE	b1118	outer membrane-specific lipoprotein transporter subunit
potD	b1123	polyamine transporter subunit
potC	b1124	polyamine transporter subunit
potB	b1125	polyamine transporter subunit
potA	b1126	polyamine transporter subunit
nhaB	b1186	sodium:proton antiporter
cvrA	b1191	predicted cation/proton antiporter
chaA	b1216	calcium/sodium:proton antiporter
narK	b1223	nitrate/nitrite transporter
oppA	b1243	oligopeptide transporter subunit
oppB	b1244	oligopeptide transporter subunit
oppC	b1245	oligopeptide transporter subunit
oppD	b1246	oligopeptide transporter subunit
oppF	b1247	oligopeptide transporter subunit
kch	b1250	voltage-gated potassium channel
sapF	b1290	predicted antimicrobial peptide transporter subunit
sapD	b1291	predicted antimicrobial peptide transporter subunit
sapC	b1292	predicted antimicrobial peptide transporter subunit
sapB	b1293	predicted antimicrobial peptide transporter subunit
sapA	b1294	predicted antimicrobial peptide transporter subunit
puuP	b1296	putrescine importer
ycjN	b1310	predicted sugar transporter subunit
ycjO	b1311	predicted sugar transporter subunit
ycjP	b1312	predicted sugar transporter subunit
tehA	b1429	potassium-tellurite ethidium and proflavin transporter
ydcO	b1433	predicted benzoate transporter
ydcS	b1440	predicted spermidine/putrescine transporter subunit
ydcT	b1441	predicted spermidine/putrescine transporter subunit
ydcU	b1442	predicted spermidine/putrescine transporter subunit
ydcV	b1443	predicted spermidine/putrescine transporter subunit
ydcZ	b1447	predicted inner membrane protein
ansP	b1453	L-asparagine transporter
narU	b1469	nitrate/nitrite transporter
yddG	b1473	predicted methyl viologen efflux pump
ddpF	b1483	D-Ala-D-Ala transporter subunit
ddpD	b1484	D-Ala-D-Ala transporter subunit
ddpC	b1485	D-Ala-D-Ala transporter subunit
ddpB	b1486	D-Ala-D-Ala transporter subunit
ddpA	b1487	D-Ala-D-Ala transporter subunit
gadC	b1492	predicted glutamate:gamma-aminobutyric acid antiporter
yddA	b1496	fused predicted multidrug transporter subunits
lsrC	b1514	AI2 transporter
lsrD	b1515	AI2 transporter
lsrB	b1516	AI2 transporter
yneE	b1520	conserved inner membrane protein
ydeA	b1528	predicted arabinose transporter
eamA	b1533	cysteine and O-acetyl-L-serine efflux system
ydeE	b1534	predicted transporter
ynfA	b1582	conserved inner membrane protein
clcB	b1592	predicted voltage-gated chloride channel
ynfM	b1596	predicted transporter
mdtI	b1599	multidrug efflux system transporter
mdtJ	b1600	multidrug efflux system transporter
ydgI	b1605	predicted arginine/ornithine antiporter transporter
uidB	b1616	glucuronide transporter
malX	b1621	fused maltose and glucose-specific PTS enzyme IIBC components
ydhJ	b1644	undecaprenyl pyrophosphate phosphatase
ydhK	b1645	conserved inner membrane protein
ydhP	b1657	predicted transporter
ydhC	b1660	predicted transporter
mdtK	b1663	multidrug efflux system transporter
sufD	b1681	component of SufBCD complex
sufC	b1682	component of SufBCD complex, ATP-binding component of ABC superfamily
sufB	b1683	component of SufBCD complex
ydiK	b1688	predicted inner membrane protein
ydiM	b1690	predicted transporter
ydiN	b1691	predicted transporter
btuD	b1709	vitamin B12 transporter subunit
btuC	b1711	vitamin B12 transporter subunit
ydjN	b1729	predicted transporter
chbA	b1736	N,N'-diacetylchitobiose-specific enzyme IIA component of PTS
chbC	b1737	N,N'-diacetylchitobiose-specific enzyme IIC component of PTS
chbB	b1738	N,N'-diacetylchitobiose-specific enzyme IIB component of PTS
ynjB	b1754	hypothetical protein
ynjC	b1755	fused transporter subunits
ynjD	b1756	predicted transporter subunit
ydjE	b1769	predicted transporter
ydjK	b1775	predicted transporter
yeaN	b1791	predicted transporter
yeaV	b1801	predicted transporter
yoaE	b1816	fused predicted membrane proteins
manX	b1817	fused mannose-specific PTS enzyme IIAB components
manY	b1818	mannose-specific enzyme IIC component of PTS
manZ	b1819	mannose-specific enzyme IID component of PTS
yebQ	b1828	predicted transporter
znuB	b1859	zinc transporter subunit
araF	b1901	L-arabinose transporter subunit
tyrP	b1907	tyrosine transporter
yedA	b1959	predicted inner membrane protein
shiA	b1981	shikimate transporter
yeeO	b1985	predicted multidrug efflux system
yegH	b2063	fused predicted membrane proteins
mdtB	b2075	multidrug efflux system, subunit B
mdtC	b2076	multidrug efflux system, subunit C
mdtD	b2077	multidrug efflux system protein
yegT	b2098	predicted nucleoside transporter
yehW	b2128	predicted transporter subunit
yehX	b2129	predicted transporter subunit
yehY	b2130	predicted transporter subunit
mglC	b2148	methyl-galactoside transporter subunit
mglA	b2149	fused methyl-galactoside transporter subunit
mglB	b2150	methyl-galactoside transporter subunit
lysP	b2156	lysine transporter
fruA	b2167	fused fructose-specific PTS enzyme IIB'BC components
fruB	b2169	fused fructose-specific PTS enzyme IIA component/HPr component
setB	b2170	lactose/glucose efflux system
yejA	b2177	predicted oligopeptide transporter subunit
yejB	b2178	predicted oligopeptide transporter subunit
yejE	b2179	predicted oligopeptide transporter subunit
yejF	b2180	fused predicted oligopeptide transporter subunits
bcr	b2182	bicyclomycin/multidrug efflux system
ccmC	b2199	heme exporter subunit
ccmB	b2200	heme exporter subunit
ccmA	b2201	heme exporter subunit
yojI	b2211	fused predicted multidrug transporter subunits
atoS	b2219	sensory histidine kinase in two-component regulatory system with AtoC
atoE	b2223	short chain fatty acid transporter
glpT	b2240	sn-glycerol-3-phosphate transporter
yfbS	b2292	predicted transporter
yfcC	b2298	predicted inner membrane protein
hisP	b2306	histidine/lysine/arginine/ornithine transporter subunit
hisM	b2307	histidine/lysine/arginine/ornithine transporter subunit
hisQ	b2308	histidine/lysine/arginine/ornithine transporter subunit
hisJ	b2309	histidine/lysine/arginine/ornithine transporter subunit
argT	b2310	lysine/arginine/ornithine transporter subunit
yfcJ	b2322	predicted transporter
yfdC	b2347	predicted inner membrane protein
dsdX	b2365	predicted transporter
emrY	b2367	predicted multidrug efflux system
yfdV	b2372	predicted transporter
xapB	b2406	xanthosine transporter
yfeH	b2410	predicted inner membrane protein
ptsI	b2416	PEP-protein phosphotransferase of PTS system enzyme I
crr	b2417	glucose-specific enzyme IIA component of PTS
cysA	b2422	sulfate/thiosulfate transporter subunit
cysW	b2423	sulfate/thiosulfate transporter subunit
cysU	b2424	sulfate/thiosulfate transporter subunit
cysP	b2425	thiosulfate transporter subunit
murP	b2429	fused predicted enzyme IIBC components of PTS
acrD	b2470	aminoglycoside/multidrug efflux system
focB	b2492	predicted formate transporter
yfgO	b2493	predicted inner membrane protein
uraA	b2497	uracil transporter
guaB	b2508	IMP dehydrogenase
hcaT	b2536	predicted 3-phenylpropionic transporter
yphD	b2546	predicted sugar transporter subunit
yphE	b2547	fused predicted sugar transporter subunits
yphF	b2548	predicted sugar transporter subunit
kgtP	b2587	alpha-ketoglutarate transporter
gabP	b2663	gamma-aminobutyrate transporter
proV	b2677	glycine betaine transporter subunit
proW	b2678	glycine betaine transporter subunit
proX	b2679	glycine betaine transporter subunit
ygaZ	b2682	predicted transporter
ygaH	b2683	predicted inner membrane protein
emrB	b2686	multidrug efflux system protein
srlA	b2702	glucitol/sorbitol-specific enzyme IIC component of PTS
srlE	b2703	glucitol/sorbitol-specific enzyme IIB component of PTS
srlB	b2704	glucitol/sorbitol-specific enzyme IIA component of PTS
ascF	b2715	fused cellobiose/arbutin/salicin-specific enzyme IIBC component of PTS
ygbN	b2740	predicted transporter
ygcS	b2771	predicted transporter
yqcE	b2775	predicted transporter
barA	b2786	hybrid sensory histidine kinase, in two-component regulatory system with UvrY
gudP	b2789	predicted D-glucarate transporter
sdaC	b2796	predicted serine transporter
fucP	b2801	L-fucose transporter
ptsP	b2829	fused PEP-protein phosphotransferase (enzyme I) of PTS system
ygdQ	b2832	predicted inner membrane protein
araE	b2841	arabinose transporter
yqeG	b2845	predicted transporter
argO	b2923	arginine transporter
mscS	b2924	mechanosensitive channel
cmtA	b2933	predicted fused mannitol-specific enzyme IIBC component of PTS
cmtB	b2934	predicted mannitol-specific enzyme IIA component of PTS
galP	b2943	D-galactose transporter
yggT	b2952	predicted inner membrane protein
nupG	b2964	nucleoside transporter
exbD	b3005	membrane spanning protein in TonB-ExbB-ExbD complex
exbB	b3006	membrane spanning protein in TonB-ExbB-ExbD complex
ygiS	b3020	predicted transporter subunit
ygjI	b3078	predicted transporter
alx	b3088	predicted inner membrane protein, part of terminus
sstT	b3089	sodium:serine/threonine symporter
exuT	b3093	hexuronate transporter
yhaO	b3110	predicted transporter
tdcC	b3116	L-threonine/L-serine transporter
garP	b3127	predicted (D)-galactarate transporter
agaV	b3133	N-acetylgalactosamine-specific enzyme IIB component of PTS
agaB	b3138	N-acetylgalactosamine-specific enzyme IIB component of PTS
agaC	b3139	N-acetylgalactosamine-specific enzyme IIC component of PTS
agaD	b3140	N-acetylgalactosamine-specific enzyme IID component of PTS
yraQ	b3151	predicted permease
mtr	b3161	tryptophan transporter of high affinity
yhbE	b3184	conserved inner membrane protein
yrbG	b3196	predicted calcium/sodium:proton antiporter
ptsN	b3204	sugar-specific enzyme IIA component of PTS
nanT	b3224	sialic acid transporter
dcuD	b3227	predicted transporter
aaeB	b3240	p-hydroxybenzoic acid efflux system component
aaeA	b3241	p-hydroxybenzoic acid efflux system component
mreD	b3249	cell wall structural complex MreBCD transmembrane component MreD
panF	b3258	pantothenate:sodium symporter
acrF	b3266	multidrug efflux system protein
yhdW	b3268	predicted amino-acid transporter subunit
yhdX	b3269	predicted amino-acid transporter subunit
yhdY	b3270	predicted amino-acid transporter subunit
yhdZ	b3271	predicted amino-acid transporter subunit
mscL	b3291	mechanosensitive channel
kefB	b3350	potassium:proton antiporter
yheS	b3352	fused predicted transporter subunits
yhfK	b3358	conserved inner membrane protein
tsgA	b3364	predicted transporter
nirC	b3367	nitrite transporter
frlA	b3370	predicted fructoselysine transporter
feoB	b3409	fused ferrous iron transporter, protein B
gntT	b3415	gluconate transporter, high-affinity GNT I system
ugpC	b3450	glycerol-3-phosphate transporter subunit
ugpE	b3451	glycerol-3-phosphate transporter subunit
ugpA	b3452	glycerol-3-phosphate transporter subunit
ugpB	b3453	glycerol-3-phosphate transporter subunit
livF	b3454	leucine/isoleucine/valine transporter subunit
livG	b3455	leucine/isoleucine/valine transporter subunit
livM	b3456	leucine/isoleucine/valine transporter subunit
livH	b3457	leucine/isoleucine/valine transporter subunit
livK	b3458	leucine transporter subunit
livJ	b3460	leucine/isoleucine/valine transporter subunit
ftsX	b3462	predicted transporter subunit
ftsE	b3463	predicted transporter subunit
zntA	b3469	zinc, cobalt and lead efflux system
yhhS	b3473	predicted transporter
yhhT	b3474	predicted inner membrane protein
nikA	b3476	nickel transporter subunit
nikB	b3477	nickel transporter subunit
nikC	b3478	nickel transporter subunit
nikD	b3479	nickel transporter subunit
nikE	b3480	nickel transporter subunit
yhhJ	b3485	predicted transporter subunit
rbbA	b3486	hypothetical protein fused ribosome-associated ATPases
pitA	b3493	phosphate transporter, low-affinity
arsB	b3502	arsenite/antimonite transporter
mdtF	b3514	multidrug transporter, RpoS-dependent
yhjE	b3523	predicted transporter
dctA	b3528	C4-dicarboxylic acid, orotate and citrate transporter
yhjV	b3539	predicted transporter
dppF	b3540	dipeptide transporter
dppD	b3541	dipeptide transporter
dppC	b3542	dipeptide transporter
dppB	b3543	dipeptide transporter
dppA	b3544	dipeptide transporter
yhjX	b3547	predicted transporter
xylF	b3566	D-xylose transporter subunit
xylG	b3567	fused subunits of D-xylose transporter
xylH	b3568	D-xylose transporter subunit
yiaM	b3577	predicted transporter
yiaN	b3578	predicted transporter
yiaO	b3579	predicted transporter
mtlA	b3599	fused mannitol-specific PTS enzyme IIABC components
lldP	b3603	L-lactate permease
yicG	b3646	conserved inner membrane protein
gltS	b3653	glutamate transporter
yicJ	b3657	predicted transporter
setC	b3659	predicted sugar efflux system
yicL	b3660	predicted inner membrane protein
nlpA	b3661	cytoplasmic membrane lipoprotein-28
yicO	b3664	predicted xanthine/uracil permase
uhpT	b3666	hexose phosphate transporter
uhpC	b3667	membrane protein regulates uhpT expression
emrD	b3673	multidrug efflux system protein
yidK	b3679	predicted transporter
glvC	b3683	arbutin specific enzyme IIC component of PTS
yidE	b3685	predicted transporter
dgoT	b3691	D-galactonate transporter
yidC	b3705	cytoplasmic insertase into membrane protein, Sec system
tnaB	b3709	tryptophan transporter of low affinity
mdtL	b3710	multidrug efflux system protein
bglF	b3722	fused beta-glucoside-specific PTS enzyme IIABC components
pstB	b3725	phosphate transporter subunit
pstA	b3726	phosphate transporter subunit
pstC	b3727	phosphate transporter subunit
pstS	b3728	phosphate transporter subunit
atpC	b3731	F1 sector of membrane-bound ATP synthase, epsilon subunit
atpD	b3732	F1 sector of membrane-bound ATP synthase, beta subunit
atpG	b3733	F1 sector of membrane-bound ATP synthase, gamma subunit
atpA	b3734	F1 sector of membrane-bound ATP synthase, alpha subunit
atpH	b3735	F1 sector of membrane-bound ATP synthase, delta subunit
atpF	b3736	F0 sector of membrane-bound ATP synthase, subunit b
atpB	b3738	F0 sector of membrane-bound ATP synthase, subunit a
atpI	b3739	ATP synthase, membrane-bound accesory subunit
rbsA	b3749	fused D-ribose transporter subunits
rbsC	b3750	D-ribose transporter subunit
rbsB	b3751	D-ribose transporter subunit
hsrA	b3754	predicted multidrug or homocysteine efflux system
wzxE	b3792	O-antigen translocase
yifK	b3795	predicted transporter
corA	b3816	magnesium/nickel/cobalt transporter
rarD	b3819	predicted chloramphenical resistance permease
rhtC	b3823	threonine efflux system
rhtB	b3824	neutral amino-acid efflux system
tatB	b3838	tatABCE protein translocation system subunit
tatC	b3839	tatABCE protein translocation system subunit
trkH	b3849	potassium transporter
yihN	b3874	predicted transporter
yihO	b3876	predited transporter
yihP	b3877	predicted transporter
frvB	b3899	fused predicted PTS enzyme IIBC components
frvA	b3900	predicted enzyme IIA component of PTS
rhaT	b3907	L-rhamnose:proton symporter
kdgT	b3909	2-keto-3-deoxy-D-gluconate transporter
fieF	b3915	zinc transporter
sbp	b3917	sulfate transporter subunit
glpF	b3927	glycerol facilitator
yijE	b3943	predicted permease
frwC	b3949	predicted enzyme IIC component of PTS
frwB	b3950	predicted enzyme IIB component of PTS
frwD	b3953	predicted enzyme IIB component of PTS
yjbB	b4020	predicted transporter
xylE	b4031	D-xylose transporter
malG	b4032	maltose transporter subunit
malF	b4033	maltose transporter subunit
malE	b4034	maltose transporter subunit
malK	b4035	fused maltose transport subunit, ATP-binding component of ABC superfamily/regulatory protein
dinF	b4044	DNA-damage-inducible SOS response protein
yjcD	b4064	predicted permease
yjcE	b4065	predicted cation/proton antiporter
actP	b4067	acetate transporter
gltP	b4077	glutamate/aspartate:proton symporter
alsC	b4086	D-allose transporter subunit
alsA	b4087	fused D-allose transporter subunits
alsB	b4088	D-allose transporter subunit
phnL	b4096	carbon-phosphorus lyase complex subunit
phnK	b4097	carbon-phosphorus lyase complex subunit
phnD	b4105	phosphonate/organophosphate ester transporter subunit
phnC	b4106	phosphonate/organophosphate ester transporter subunit
proP	b4111	proline/glycine betaine transporter
adiC	b4115	arginine:agmatin
melB	b4120	melibiose:sodium symporter
dcuB	b4123	C4-dicarboxylate antiporter
cadB	b4132	predicted lysine/cadaverine transporter
dcuA	b4138	C4-dicarboxylate antiporter
yjeH	b4141	predicted transporter
sugE	b4148	multidrug efflux system protein
yjeM	b4156	predicted transporter
ulaA	b4193	L-ascorbate-specific enzyme IIC component of PTS
ulaB	b4194	L-ascorbate-specific enzyme IIB component of PTS
ulaC	b4195	L-ascorbate-specific enzyme IIA component of PTS
cycA	b4208	D-alanine/D-serine/glycine transporter
ytfF	b4210	predicted inner membrane protein
ytfL	b4218	predicted inner membrane protein
ytfQ	b4227	predicted sugar transporter subunit
ytfT	b4230	predicted sugar transporter subunit
yjfF	b4231	predicted sugar transporter subunit
treB	b4240	fused trehalose(maltose)-specific enzyme IIBC component of PTS
mgtA	b4242	magnesium transporter
idnT	b4265	L-idonate and D-gluconate transporter
gntP	b4321	fructuronate transporter
yjjP	b4364	predicted inner membrane protein
yjjK	b4391	fused predicted transporter subunits
araH	b4460	fused L-arabinose transporter subunits
yfjD	b4461	predicted inner membrane protein
ygfQ	b4464	predicted transporter
gntU	b4476	gluconate transporter, low affinity GNT 1 system
ytfR	b4485	predicted sugar transporter subunit ATP-binding component of ABC superfamily
ycjV	b4524	predicted sugar transporter subunit
cmr	b0842	multidrug efflux system protein
dhaH	b1198	fused predicted dihydroxyacetone-specific PTS enzyme HPr component/EI component
ego	b1513	fused AI2 transporter subunits
glvB	b3682	arbutin specific enzyme IIB component of PTS
kefA	b0465	fused mechanosensitive channel proteins
murJ	b1069	putative lipid II flippase MurJ
ptsA	b3947	fused predicted PTS enzymes Hpr component/enzyme I component/enzyme IIA component
tbpA	b0068	thiamin transporter subunit
trkD	b3747	potassium transporter
ybbL	b0490	predicted transporter subunit
ybbM	b0491	predicted inner membrane protein
ybdA	b0591	predicted transporter
ybgH	b0709	predicted transporter
ycdG	b1006	predicted transporter
ychM	b1206	predicted transporter
ydgG	b1601	predicted inner membrane protein
ydgR	b1634	predicted transporter
yeaS	b1798	neutral amino-acid efflux system
yebA	b1856	predicted peptidase
yeeF	b2014	predicted amino-acid transporter
yehZ	b2131	predicted transporter subunit
yeiJ	b2161	predicted nucleoside transporter
yeiM	b2164	predicted nucleoside transporter
yfaV	b2246	predicted transporter
yfbJ	b2258	predicted inner membrane protein
yfbW	b4544	hypothetical protein
yfhD	b2558	predicted transglycosylase
yfiK	b2578	neutral amino-acid efflux system
ygeD	b2835	predicted inner membrane protein
ygfO	b2882	predicted transporter
ygfU	b2888	predicted transporter
ygiE	b3040	zinc transporter
ygjE	b3063	predicted tartrate:succinate antiporter
yhbG	b3201	predicted transporter subunit
yhiP	b3496	predicted transporter
yicE	b3654	predicted transporter
yicM	b3662	predicted transporter
yieG	b3714	predicted inner membrane protein
yjcQ	b4081	predicted multidrug efflux system component
yjcR	b4082	predicted membrane fusion protein of efflux pump
yjdL	b4130	predicted transporter
yjeP	b4159	predicted mechanosensitive channel
yliA	b0829	fused predicted peptide transport subunits
yliB	b0830	predicted peptide transporter subunit
yliC	b0831	predicted peptide transporter subunit
yliD	b0832	predicted peptide transporter subunit
yohM	b2106	membrane protein conferring nickel and cobalt resistance
yohN	b2107	hypothetical protein
ypdD	b2383	fused predicted PTS enzymes Hpr component/enzyme I component/enzyme IIA component
ypdG	b2386	predicted enzyme IIC component of PTS
ypdH	b2387	predicted enzyme IIB component of PTS
yrbC	b3192	predicted ABC-type organic solvent transporter
yrbD	b3193	predicted ABC-type organic solvent transporter
yrbE	b3194	predicted toluene transporter subunit
yrbF	b3195	predicted toluene transporter subunit

## Sheet: Keio gaps
secD	b0408	SecYEG protein translocase auxillary subunit
dcuC	b0621	anaerobic C4-dicarboxylate transport
cydC	b0886	fused cysteine transporter subunits
msbA	b0914	fused lipid transporter subunits; membrane component and ATP-binding component of ABC superfamily
lolC	b1116	outer membrane-specific lipoprotein transporter subunit
lolD	b1117	outer membrane-specific lipoprotein transporter subunit
lolE	b1118	outer membrane-specific lipoprotein transporter subunit
mreD	b3249	cell wall structural complex MreBCD transmembrane component MreD
ftsX	b3462	predicted transporter subunit
ftsE	b3463	predicted transporter subunit
yidC	b3705	cytoplasmic insertase into membrane protein, Sec system
tnaB	b3709	tryptophan transporter of low affinity
murJ	b1069	putative lipid II flippase MurJ

## Sheet: final_rv gaps_subunits
gene name	consensus locus	Predicted function
atoS	b2219	sensory histidine kinase in two-component regulatory system with AtoC
kdpD	b0695	fused sensory histidine kinase in two-component regulatory system with KdpE
phoR	b0400	sensory histidine kinase in two-component regulatory system with PhoB
barA	b2786	hybrid sensory histidine kinase, in two-component regulatory system with UvrY
cusA	b0575	copper/silver efflux system, membrane component
yfdV	b2372	predicted transporter
potH	b0856	putrescine transporter subunit
zntA	b3469	zinc, cobalt and lead efflux system
yifK	b3795	predicted transporter
yfbW	b4544	hypothetical protein
ydhK	b1645	conserved inner membrane protein
hcaT	b2536	predicted 3-phenylpropionic transporter
ygaH	b2683	predicted inner membrane protein
ydcZ	b1447	predicted inner membrane protein
yddG	b1473	predicted methyl viologen efflux pump
ynfA	b1582	conserved inner membrane protein
ybgH	b0709	predicted transporter
ybjL	b0847	predicted transporter
yadS	b0157	conserved inner membrane protein
yeiJ	b2161	predicted nucleoside transporter
yedA	b1959	predicted inner membrane protein
yeiM	b2164	predicted nucleoside transporter
ybbY	b0513	predicted uracil/xanthine transporter
ydgR	b1634	predicted transporter
yfiK	b2578	neutral amino-acid efflux system
yfcC	b2298	predicted inner membrane protein
yphF	b2548	predicted sugar transporter subunit
ygaZ	b2682	predicted transporter
yfcJ	b2322	predicted transporter
yfhD	b2558	predicted transglycosylase
mdtD	b2077	multidrug efflux system protein
yeaS	b1798	neutral amino-acid efflux system
yfbS	b2292	predicted transporter
ygdQ	b2832	predicted inner membrane protein
mdtH	b1065	predicted drug efflux system
ydcU	b1442	predicted spermidine/putrescine transporter subunit
ydhC	b1660	predicted transporter
ygeD	b2835	predicted inner membrane protein
mdtK	b1663	multidrug efflux system transporter
ydgG	b1601	predicted inner membrane protein
yqcE	b2775	predicted transporter
ydeE	b1534	predicted transporter
ydiM	b1690	predicted transporter
rhtA	b0813	threonine and homoserine efflux system
ydhJ	b1644	undecaprenyl pyrophosphate phosphatase
ydiN	b1691	predicted transporter
yoaE	b1816	fused predicted membrane proteins
ybhG	b0795	predicted membrane fusion protein (MFP) component of efflux pump, membrane anchor
ybhI	b0770	predicted transporter
ybjJ	b0845	predicted transporter
ybhN	b0788	conserved inner membrane protein
yaaJ	b0007	predicted transporter
thiP	b0067	fused subunits of thiamin transporter
ybaL	b0478	predicted transporter with NAD(P)-binding Rossmann-fold domain
ybhS	b0793	predicted transporter subunit
ycaD	b0898	predicted transporter
yehY	b2130	predicted transporter subunit
murP	b2429	fused predicted enzyme IIBC components of PTS
yejB	b2178	predicted oligopeptide transporter subunit
yohM	b2106	membrane protein conferring nickel and cobalt resistance
ypdG	b2386	predicted enzyme IIC component of PTS
yadI	b0129	predicted PTS Enzyme IIA
yejE	b2179	predicted oligopeptide transporter subunit
yehW	b2128	predicted transporter subunit
ynfM	b1596	predicted transporter
mdtJ	b1600	multidrug efflux system transporter
zitB	b0752	zinc efflux system
ydhP	b1657	predicted transporter
macB	b0879	fused macrolide transporter subunits
lsrC	b1514	AI2 transporter
ygjE	b3063	predicted tartrate:succinate antiporter
ygiE	b3040	zinc transporter
yraQ	b3151	predicted permease
argO	b2923	arginine transporter
sstT	b3089	sodium:serine/threonine symporter
mscS	b2924	mechanosensitive channel
ygjI	b3078	predicted transporter
yggT	b2952	predicted inner membrane protein
yhjE	b3523	predicted transporter
yhbE	b3184	conserved inner membrane protein
yrbC	b3192	predicted ABC-type organic solvent transporter
mdtF	b3514	multidrug transporter, RpoS-dependent
yrbE	b3194	predicted toluene transporter subunit
yhjV	b3539	predicted transporter
yiaM	b3577	predicted transporter
yrbG	b3196	predicted calcium/sodium:proton antiporter
tsgA	b3364	predicted transporter
yhiP	b3496	predicted transporter
aaeA	b3241	p-hydroxybenzoic acid efflux system component
setC	b3659	predicted sugar efflux system
hsrA	b3754	predicted multidrug or homocysteine efflux system
yjcD	b4064	predicted permease
yjeH	b4141	predicted transporter
mdtL	b3710	multidrug efflux system protein
yjcE	b4065	predicted cation/proton antiporter
adiC	b4115	arginine:agmatin
actP	b4067	acetate transporter
yieG	b3714	predicted inner membrane protein
yjeP	b4159	predicted mechanosensitive channel
yihN	b3874	predicted transporter
yidK	b3679	predicted transporter
fieF	b3915	zinc transporter
yjcR	b4082	predicted membrane fusion protein of efflux pump
yjdL	b4130	predicted transporter
hofC	b0106	assembly protein in type IV pilin biogenesis, transmembrane protein
betT	b0314	choline transporter of high affinity		** mixture
yjjK	b4391	fused predicted transporter subunits
codB	b0336	cytosine transporter
dinF	b4044	DNA-damage-inducible SOS response protein
aroP	b0112	aromatic amino acid transporter
cynX	b0341	predicted cyanate transporter
yaaU	b0045	predicted transporter
araJ	b0396	predicted transporter
kefC	b0047	potassium:proton antiporter
brnQ	b0401	predicted branched chain amino acid transporter LIV-II
mdlA	b0448	fused predicted multidrug transporter subunits
ytfL	b4218	predicted inner membrane protein
setA	b0070	broad specificity sugar efflux system
amtB	b0451	ammonium transporter
acrB	b0462	multidrug efflux system protein
kefA	b0465	fused mechanosensitive channel proteins
copA	b0484	copper transporter
ybaT	b0486	predicted transporter
ybbL	b0490	predicted transporter subunit
ybbA	b0495	predicted transporter subunit
ccmC	b2199	heme exporter subunit
ygiS	b3020	predicted transporter subunit
oppB	b1244	oligopeptide transporter subunit
idnT	b4265	L-idonate and D-gluconate transporter
phnK	b4097	carbon-phosphorus lyase complex subunit
caiT	b0040	predicted transporter
wzxE	b3792	O-antigen translocase
uidB	b1616	glucuronide transporter
gltK	b0653	glutamate and aspartate transporter subunit
xapB	b2406	xanthosine transporter
torT	b0994	periplasmic sensory protein associated with the TorRS two-component regulatory system
nagE	b0679	fused N-acetyl glucosamine specific PTS enzyme IICBA components
fepD	b0590	iron-enterobactin transporter subunit
potE	b0692	putrescine/proton symporter; putrescine/ornithine antiporter
araE	b2841	arabinose transporter
citT	b0612	citrate:succinate antiporter
kdpA	b0698	potassium translocating ATPase, subunit A
yliC	b0831	predicted peptide transporter subunit
focA	b0904	formate transporter
ydcV	b1443	predicted spermidine/putrescine transporter subunit
ydeA	b1528	predicted arabinose transporter
chbC	b1737	N,N'-diacetylchitobiose-specific enzyme IIC component of PTS
sbp	b3917	sulfate transporter subunit
modB	b0764	molybdate transporter subunit
cmr	b0842	multidrug efflux system protein
sapB	b1293	predicted antimicrobial peptide transporter subunit
ydgI	b1605	predicted arginine/ornithine antiporter transporter
mglC	b2148	methyl-galactoside transporter subunit
pstC	b3727	phosphate transporter subunit
glpF	b3927	glycerol facilitator
uup	b0949	fused predicted transporter subunits
nhaB	b1186	sodium:proton antiporter
sapA	b1294	predicted antimicrobial peptide transporter subunit
malX	b1621	fused maltose and glucose-specific PTS enzyme IIBC components
ydjE	b1769	predicted transporter
frwC	b3949	predicted enzyme IIC component of PTS
chaA	b1216	calcium/sodium:proton antiporter
ycjO	b1311	predicted sugar transporter subunit
tyrP	b1907	tyrosine transporter
putP	b1015	proline:sodium symporter
ycjP	b1312	predicted sugar transporter subunit
ddpB	b1486	D-Ala-D-Ala transporter subunit
lysP	b2156	lysine transporter
glnP	b0810	glutamine transporter subunit
artQ	b0862	arginine transporter subunit
mdtG	b1053	predicted drug efflux system
gadC	b1492	predicted glutamate:gamma-aminobutyric acid antiporter
btuC	b1711	vitamin B12 transporter subunit
shiA	b1981	shikimate transporter
rbsC	b3750	D-ribose transporter subunit
artI	b0863	arginine transporter subunit
ptsG	b1101	fused glucose-specific PTS enzyme IIBC components
kch	b1250	voltage-gated potassium channel
ydjN	b1729	predicted transporter
glvB	b3682	arbutin specific enzyme IIB component of PTS
corA	b3816	magnesium/nickel/cobalt transporter
xylE	b4031	D-xylose transporter
ybiT	b0820	fused predicted transporter subunits
ego	b1513	fused AI2 transporter subunits
znuB	b1859	zinc transporter subunit
yegT	b2098	predicted nucleoside transporter
bglF	b3722	fused beta-glucoside-specific PTS enzyme IIABC components
rhaT	b3907	L-rhamnose:proton symporter
malF	b4033	maltose transporter subunit
proP	b4111	proline/glycine betaine transporter
dsdX	b2365	predicted transporter
yphE	b2547	fused predicted sugar transporter subunits
sdaC	b2796	predicted serine transporter
exbD	b3005	membrane spanning protein in TonB-ExbB-ExbD complex
melB	b4120	melibiose:sodium symporter
gabP	b2663	gamma-aminobutyrate transporter
fucP	b2801	L-fucose transporter
exbB	b3006	membrane spanning protein in TonB-ExbB-ExbD complex
dcuB	b4123	C4-dicarboxylate antiporter
fruA	b2167	fused fructose-specific PTS enzyme IIB'BC components
cysP	b2425	thiosulfate transporter subunit
ptsP	b2829	fused PEP-protein phosphotransferase (enzyme I) of PTS system
exuT	b3093	hexuronate transporter
gltP	b4077	glutamate/aspartate:proton symporter
cadB	b4132	predicted lysine/cadaverine transporter
acrD	b2470	aminoglycoside/multidrug efflux system
proW	b2678	glycine betaine transporter subunit
yqeG	b2845	predicted transporter
alsC	b4086	D-allose transporter subunit
cycA	b4208	D-alanine/D-serine/glycine transporter
gntP	b4321	fructuronate transporter
yojI	b2211	fused predicted multidrug transporter subunits
focB	b2492	predicted formate transporter
ygfO	b2882	predicted transporter
ytfF	b4210	predicted inner membrane protein
atoE	b2223	short chain fatty acid transporter
yfgO	b2493	predicted inner membrane protein
ascF	b2715	fused cellobiose/arbutin/salicin-specific enzyme IIBC component of PTS
cmtA	b2933	predicted fused mannitol-specific enzyme IIBC component of PTS
phnD	b4105	phosphonate/organophosphate ester transporter subunit
treB	b4240	fused trehalose(maltose)-specific enzyme IIBC component of PTS
ptsI	b2416	PEP-protein phosphotransferase of PTS system enzyme I
uraA	b2497	uracil transporter
ygbN	b2740	predicted transporter
cmtB	b2934	predicted mannitol-specific enzyme IIA component of PTS
mgtA	b4242	magnesium transporter
crr	b2417	glucose-specific enzyme IIA component of PTS
yphD	b2546	predicted sugar transporter subunit
gudP	b2789	predicted D-glucarate transporter
agaC	b3139	N-acetylgalactosamine-specific enzyme IIC component of PTS
nikC	b3478	nickel transporter subunit
dppB	b3543	dipeptide transporter
mtr	b3161	tryptophan transporter of high affinity
mscL	b3291	mechanosensitive channel
ugpA	b3452	glycerol-3-phosphate transporter subunit
ybbW	b0511	predicted allantoin transporter
potB	b1125	polyamine transporter subunit
yhbG	b3201	predicted transporter subunit		** duplication
kefB	b3350	potassium:proton antiporter
pitA	b3493	phosphate transporter, low-affinity		** mixture
xylH	b3568	D-xylose transporter subunit
cysW	b2423	sulfate/thiosulfate transporter subunit
ptsN	b3204	sugar-specific enzyme IIA component of PTS
yheS	b3352	fused predicted transporter subunits
dctA	b3528	C4-dicarboxylic acid, orotate and citrate transporter
mtlA	b3599	fused mannitol-specific PTS enzyme IIABC components
araH	b4460	fused L-arabinose transporter subunits
livH	b3457	leucine/isoleucine/valine transporter subunit
gltS	b3653	glutamate transporter
modF	b0760	fused subunits of molybdate transporter
yfaV	b2246	predicted transporter
dcuD	b3227	predicted transporter
feoB	b3409	fused ferrous iron transporter, protein B
livK	b3458	leucine transporter subunit
yicE	b3654	predicted transporter
puuP	b1296	putrescine importer
gntT	b3415	gluconate transporter, high-affinity GNT I system
uhpT	b3666	hexose phosphate transporter
artJ	b0860	arginine transporter subunit
agaV	b3133	N-acetylgalactosamine-specific enzyme IIB component of PTS
panF	b3258	pantothenate:sodium symporter
tolQ	b0737	membrane spanning protein in TolA-TolQ-TolR complex
tatC	b3839	tatABCE protein translocation system subunit
tolR	b0738	membrane spanning protein in TolA-TolQ-TolR complex
nupG	b2964	nucleoside transporter
nirC	b3367	nitrite transporter
frlA	b3370	predicted fructoselysine transporter
ampG	b0433	muropeptide transporter
nanT	b3224	sialic acid transporter
fsr	b0479	predicted fosmidomycin efflux system
mngA	b0731	fused 2-O-a-mannosyl-D-glycerate specific PTS enzyme IIABC components
livJ	b3460	leucine/isoleucine/valine transporter subunit
acrF	b3266	multidrug efflux system protein
arsB	b3502	arsenite/antimonite transporter
yidE	b3685	predicted transporter
tehA	b1429	potassium-tellurite ethidium and proflavin transporter
emrB	b2686	multidrug efflux system protein
emrY	b2367	predicted multidrug efflux system
yicG	b3646	conserved inner membrane protein
yjcQ	b4081	predicted multidrug efflux system component
galP	b2943	D-galactose transporter
glvC	b3683	arbutin specific enzyme IIC component of PTS
garP	b3127	predicted (D)-galactarate transporter
tdcC	b3116	L-threonine/L-serine transporter
yihP	b3877	predicted transporter
yicL	b3660	predicted inner membrane protein
pheP	b0576	phenylalanine transporter
ydjK	b1775	predicted transporter
yeaV	b1801	predicted transporter
uhpC	b3667	membrane protein regulates uhpT expression
mdlB	b0449	fused predicted multidrug transporter subunits
ybhF	b0794	fused predicted transporter subunits
yddA	b1496	fused predicted multidrug transporter subunits
yebQ	b1828	predicted transporter
ssuC	b0934	alkanesulfonate transporter subunit
mhpT	b0353	predicted 3-hydroxyphenylpropionic transporter
ynjD	b1756	predicted transporter subunit
guaB	b2508	IMP dehydrogenase
yhdY	b3270	predicted amino-acid transporter subunit
yijE	b3943	predicted permease
kdgT	b3909	2-keto-3-deoxy-D-gluconate transporter
ygfU	b2888	predicted transporter
frvB	b3899	fused predicted PTS enzyme IIBC components
alx	b3088	predicted inner membrane protein, part of terminus
yeeF	b2014	predicted amino-acid transporter
bcr	b2182	bicyclomycin/multidrug efflux system
yhaO	b3110	predicted transporter
yhdX	b3269	predicted amino-acid transporter subunit
yicO	b3664	predicted xanthine/uracil permase
yhhT	b3474	predicted inner membrane protein
yiaN	b3578	predicted transporter
yhhS	b3473	predicted transporter
dcuA	b4138	C4-dicarboxylate antiporter
trkD	b3747	potassium transporter
rbbA	b3486	hypothetical protein fused ribosome-associated ATPases
yhfK	b3358	conserved inner membrane protein
atpI	b3739	ATP synthase, membrane-bound accesory subunit
emrD	b3673	multidrug efflux system protein
yhhJ	b3485	predicted transporter subunit
rarD	b3819	predicted chloramphenical resistance permease
sugE	b4148	multidrug efflux system protein
yjeM	b4156	predicted transporter
trkH	b3849	potassium transporter
ytfT	b4230	predicted sugar transporter subunit
clcA	b0155	chloride channel, voltage-gated
yjfF	b4231	predicted sugar transporter subunit
ulaA	b4193	L-ascorbate-specific enzyme IIC component of PTS
rhtB	b3824	neutral amino-acid efflux system
yjjP	b4364	predicted inner membrane protein
srlA	b2702	glucitol/sorbitol-specific enzyme IIC component of PTS
rhtC	b3823	threonine efflux system
ygfQ	b4464	predicted transporter
yajR	b0427	predicted transporter
yccS	b0960	predicted inner membrane protein
ybbM	b0491	predicted inner membrane protein
ydcO	b1433	predicted benzoate transporter
ybiO	b0808	predicted mechanosensitive channel
dhaH	b1198	fused predicted dihydroxyacetone-specific PTS enzyme HPr component/EI component
ycdG	b1006	predicted transporter
ycaM	b0899	predicted transporter
eamA	b1533	cysteine and O-acetyl-L-serine efflux system
yfbJ	b2258	predicted inner membrane protein
ynjB	b1754	hypothetical protein
ynjC	b1755	fused transporter subunits
yohN	b2107	hypothetical protein
yneE	b1520	conserved inner membrane protein
sufB	b1683	component of SufBCD complex
yegH	b2063	fused predicted membrane proteins
yfjD	b4461	predicted inner membrane protein
clcB	b1592	predicted voltage-gated chloride channel
narU	b1469	nitrate/nitrite transporter
metI	b0198	DL-methionine transporter subunit
ybhR	b0792	predicted transporter subunit
yeaN	b1791	predicted transporter
mdtB	b2075	multidrug efflux system, subunit B
yadH	b0128	predicted transporter subunit
yahN	b0328	neutral amino-acid efflux system
setB	b2170	lactose/glucose efflux system
ybiR	b0818	predicted transporter
ydiK	b1688	predicted inner membrane protein
yfdC	b2347	predicted inner membrane protein
yeeO	b1985	predicted multidrug efflux system
mdtI	b1599	multidrug efflux system transporter
aqpZ	b0875	aquaporin
yjbB	b4020	predicted transporter
nlpA	b3661	cytoplasmic membrane lipoprotein-28
phnL	b4096	carbon-phosphorus lyase complex subunit
hisM	b2307	histidine/lysine/arginine/ornithine transporter subunit
ansP	b1453	L-asparagine transporter
argT	b2310	lysine/arginine/ornithine transporter subunit
narK	b1223	nitrate/nitrite transporter
manY	b1818	mannose-specific enzyme IIC component of PTS
lacY	b0343	lactose/galactose transporter
glpT	b2240	sn-glycerol-3-phosphate transporter
lldP	b3603	L-lactate permease
kgtP	b2587	alpha-ketoglutarate transporter
cvrA	b1191	predicted cation/proton antiporter
ychM	b1206	predicted transporter
yihO	b3876	predited transporter
yebA	b1856	predicted peptidase
ygcS	b2771	predicted transporter
tnaB	b3709	tryptophan transporter of low affinity
yicM	b3662	predicted transporter
ybbP	b0496	predicted inner membrane protein
yhjX	b3547	predicted transporter
dgoT	b3691	D-galactonate transporter
gntU	b4476	gluconate transporter, low affinity GNT 1 system
yicJ	b3657	predicted transporter
proY	b0402	predicted cryptic proline transporter
yfeH	b2410	predicted inner membrane protein
dcuC	b0621	anaerobic C4-dicarboxylate transport
ybdA	b0591	predicted transporter
cydD	b0887	fused cysteine transporter subunits
atpB	b3738	F0 sector of membrane-bound ATP synthase, subunit a
